# Supplementary material for: High-Throughput Analysis from Complex Matrices: Acoustic Ejection Mass Spectrometry from Phase-Separated Fluid Samples
Source: Metabolites. 2021 Nov 18;11(11):789. doi: 10.3390/metabo11110789 (PMC8618436; doi:10.3390/metabo11110789)
Supplement: Supplementary file 1 [file metabolites-11-00789-s001.zip]

Archive with 1 entries (1 files):
- metabolites-1463943-supplementary.pdf
